# Supplementary material for: Implementation of a lung cancer screening initiative in HIV-infected subjects
Source: PLoS One. 2021 Dec 10;16(12):e0260069. doi: 10.1371/journal.pone.0260069 (PMC8664191; doi:10.1371/journal.pone.0260069)
Supplement: S1 Data — (XLS) [file pone.0260069.s001.xls]

## Sheet: Sheet1
sex	smoking	packyears	exIDU	lung_disease1	lung_disease2	lung_disease3	lung_disease4	hcv	cdc_hiv_stage	cd4_nadir	hiv_rna_cop_ml	cd4counts	lung_nodules	coronary_calcium	lung_ca_type	lung_cancer_yesno	bone_degenerative	enlarged_lymphnodes	emphysema	aortic_dilation	lung_infiltrates	pulm_hypertension_signs	residual_tb
Male	Active	40	Yes	None				Curada	A3	176	1.57	732	<4mm	0		0	0	0	0	0	1	0	0
Male	Active	23	Yes	None				Curada	C3	165	1.57		No	1		0	0	0	0	0	0	0	0
Male	Active	15	Yes	None				Curada	C3	120	1.57	396.64	No	1		0	0	0	1	0	0	0	0
Male	Active	18	No	Pneumonia				Ausente	A1	753	1.57	956	>8mm	1		0	0	0	1	0	1	0	0
Male	Active	30	No	None				Ausente	C3	101	1.57	1134	<4mm	1		0	0	0	1	0	1	0	0
Male	Active	15	No	None				Ausente	A2	700	1.57	1267	No	1		0	0	0	1	0	0	0	1
Male	Active	30	No	None				Ausente	A1	543	1.57		No	0		0	0	0	0	0	0	0	0
Male	Active	42	No	COPD	TB	Pneumonia		Curada	B2	300	1.57	1406	No	0		0	1	0	1	0	0	0	0
Male	Active	25	No	Asthma				Ausente	A2	239	1.57	755	No	0		0	0	0	0	0	0	0	0
Male	Active	60	No	None				Ausente	C3	75	1.57	385	No	0		0	0	0	0	0	0	0	1
Male	Active	38	Unknown	COPD				Ausente	C3		1.57		>8mm	0		0	0	0	1	0	0	0	0
Male	Active	70	Yes	COPD	TB	Pneumonia		Curada	C3	64	1.57	599.7	No	1		0	0	0	1	0	0	0	0
Male	Active	60	Yes	None				Curada	A2	254	1.57	848	<4mm	1		0	0	0	1	0	0	0	0
Female	Active	33	No	Pneumonia	Others			Curada	C3	231	1.57	1310	No	0		0	0	0	1	0	1	0	0
Male	Active	5	Yes	Pneumonia	TB	COPD		Activa	C3	26	1.57	230.85	No	0		0	0	0	1	0	0	0	0
Female	Active	21	Yes	Pneumonia				Curada	A3	58	1.57	830.8	No	1		0	0	0	1	0	0	0	0
Male	Active	2	No	None				Activa	A3	333	1.57		No	0		0	1	0	0	0	0	0	0
Female	Active	37	No	None				Ausente	B2	165	3.19	203	No	0		0	0	0	1	0	0	0	0
Male	Active	18	Unknown	Asthma	TB			Ausente	A1	449.4	1.57	457.2	No	1		0	0	0	0	0	0	0	1
Male	Active	31	No	COPD	Pneumonia			Ausente	A2		1.57		4-8mm	1		0	0	0	1	0	0	0	0
Male	Active	62	No	COPD				Ausente	C3	270	1.57	820	>8mm	0		0	0	1	1	1	0	1	0
Male	Active	40	No	Others				Ausente	A2	216	1.57	640	<4mm	0		0	1	0	1	0	0	0	0
Male	Unknown		Unknown	None				Ausente	A2	309	1.57	963	No	0		0	0	0	1	0	0	0	0
Male	Active	52	Unknown	Pneumonia				Curada	C3	99	1.57	879	<4mm	1		0	0	0	0	0	0	0	1
Male	Active	40	No	None				Curada	A2	385	1.57	940	No	1		0	0	0	1	0	0	1	0
Male	Active	52	No	COPD				Curada	C3	99	1.57	354	No	0		0	1	0	1	0	0	0	0
Male	Active	29	Yes	TB				Curada	B3	170	1.57		<4mm	0		0	0	0	0	0	0	0	0
Male	Active	60	No	TB				Curada	A3	55	1.57	381.64	No	0		0	0	0	0	0	0	0	0
Male	Active		No	COPD				Ausente	A1	753	1.57	1387	4-8mm	1		0	0	0	1	0	1	0	0
Male	Active	48	Yes	TB				Activa	C3	2	1.57	560.56	4-8mm	1		0	0	0	1	0	0	0	0
Male	Active		Yes	None				Curada	B3	179	1.57	478	No	0		0	0	0	1	0	0	0	0
Male	Active	35	Yes	None				Curada	B3	116	1.57	693	No	0		0	0	0	1	0	1	0	1
Male	Active	30	No	COPD				Curada	A2	432	1.57	1040	No	1		0	1	0	0	0	0	0	0
Male	Active		No	None				Ausente	B2	262	1.57	1037.4	No	1		0	0	0	0	0	0	0	0
Male	Active	15	Yes	TB				Ausente	C3	84.24	4.39	84.24	No	0		0	0	0	1	0	0	0	0
Male	Previous		Yes	None				Curada	C3	33	1.57	440	No	1	epidermoide	0	1	0	1	0	0	0	0
Male	Previous		No	None				Ausente	B2	374	1.57	734	4-8mm	1		0	0	0	1	0	1	0	0
Male	Active	39	No	COPD				Curada	B3	221	1.57	1398.36	No	0		0	0	0	1	0	0	0	0
Male	Active		No	None				Ausente	A2	316	1.57	921	No	0		0	0	0	0	0	0	0	0
Male	Active	40	Yes	Pneumonia				Curada	A2	848	4.61	254.52	No	0		0	0	0	0	0	0	0	0
Male	Active		Yes	None				Curada	B2	396		656	No	0		0	0	0	0	0	1	0	0
Male	Active	10	No	None				Ausente	C3	119	1.57	1176.76	No	0		0	0	0	1	0	0	0	0
Male	Active	32	No	Pneumonia				Ausente	C3	4	1.57	654.5	>8mm	1		0	0	1	1	0	0	0	0
Female	Active	32	No	None				Aclaramiento	B2	540	1.57	1751	No	0		0	0	0	0	0	0	0	0
Male	Active	25	No	None				Ausente	B3	71	1.57	189	<4mm	0		0	0	0	1	0	0	0	0
Male	Active		Unknown	None				Ausente	A2	370.7	1.57		No	0		0	0	0	1	0	0	0	0
Male	Unknown		Unknown	Bronchitis - COPD				Ausente	C3		1.57	977.51	>8mm	0		0	0	0	0	0	0	0	0
Male	Active	5	Unknown	Pneumonia				Ausente	C3	80	1.57	254	No	0		0	0	0	0	0	1	0	0
Male	Active	40	No	COPD				Activa	A3	1012	1.57	1012	No	1		0	0	0	1	0	0	0	0
Male	Active		No	Asthma - COPD				Curada	C3	149	1.57	1126	No	1		0	1	0	1	0	0	0	0
Male	Unknown		Unknown	None				Ausente	A2	180	1.57	572	<4mm	0		0	0	0	0	0	0	0	0
Female	Active	40	No	None				Ausente	A3	130		1272	>8mm	1		0	0	0	1	0	0	0	0
Male	Active	31	Yes	COPD				Activa	B3	45	1.57		No	1		0	0	0	1	0	0	0	0
Male	Active	32	No	None				Ausente	C3	63	1.57	675	No	1		0	1	0	1	0	1	0	0
Male	Active	30	No	None				Ausente	A1	197	1.57	854	No	0		0	0	0	0	0	0	0	0
Female	Previous	45	No	COPD	Pneumonia			Curada	C3	66	1.57	234	No	0		0	0	1	1	0	1	0	1
Male	Active	30	No	None				Curada	A2	161	1.57	612.5	No	0		0	0	0	0	0	0	0	0
Male	Active	35	Unknown	COPD				Ausente	A2	988.32	1.57	1077	No	0		0	0	0	1	0	1	0	0
Male	Active	42	No	Others				Curada	A2	219	1.57	1043	>8mm	0		0	0	0	1	0	0	0	0
Male	Unknown		No	None				Ausente	A3	133	1.57	574	4-8mm	0		0	0	0	0	0	0	0	0
Male	Active		No	Pneumonia				Aclaramiento	B3	56	1.57	247	>8mm	1		0	0	0	1	0	0	0	0
Male	Active	2	No	Asthma				Ausente	A3	131	1.57	284	No	0		0	0	0	0	0	0	0	0
Male	Active		No	None				Curada	C3	143	1.57	551	No	0		0	0	0	1	0	1	0	0
Female	Active	21	Yes	None				Curada	A1		1.57	806	4-8mm	0		0	0	0	0	0	0	0	0
Male	Previous	30	Yes	None				Curada	C3	63	1.57	296	No	0		0	0	0	0	0	1	0	1
Male	Active		Yes	Pneumonia				Curada	A1	150.2	2.1	150.29	No	0		0	0	0	1	0	1	0	0
Male	Active	53	No	Bronchitis - COPD				Ausente	B3	154	1.57	480	No	0		0	0	0	0	0	0	0	0
Male	Active		Unknown	None				Curada	A2	275	1.57	838.8	No	0		0	0	0	0	0	0	0	0
Male	Active	8	Yes	COPD	TB	Pneumonia		Curada	C3	10	1.57		No	0		0	0	1	1	1	0	1	1
Male	Active	12	Yes	COPD	Pneumonia			Curada	C3	2	1.57	281.2	No	0		0	0	0	0	0	1	0	0
Male	Active		No	Pneumonia				Curada	C3	110	1.57	371	No	1		0	0	0	1	0	0	0	0
Male	Active	35	No	COPD	Pneumonia			Curada	C3	225	1.57	430	No	1		0	0	0	1	0	0	0	0
Male	Active	34	Yes	Pneumonia	TB			Curada	C3	3	1.57	403.2	<4mm	0		0	0	0	1	0	1	0	0
Male	Active	47	No	None				Ausente	A2	179	1.57	1451	4-8mm	1		0	1	1	1	1	1	0	0
Male	Unknown		Unknown	Asthma				Activa	C3	445	1.57	651.7	<4mm	0		0	0	0	1	0	0	0	1
Male	Active	30	No	Pneumonia				Ausente	A2	220	1.57		4-8mm	0		0	0	0	1	0	0	0	0
Male	Active		No					Ausente	C3	17	2.96	746	4-8mm	1		0	0	0	1	0	0	0	1
Male	Active	31	No	Pneumonia				Curada	A2	325	1.57	993	No	1		0	1	0	1	0	0	0	0
Male	Previous	40	No	None				Curada	A2	352	1.57	378	No	0		0	0	0	1	0	0	0	1
Male	Active	27	No	Others				Ausente	B2	112	1.57	1160	No	0		0	0	0	1	0	0	0	0
Male	Active	80	Yes	COPD	Pneumonia			Curada	C3	3	1.57	62	No	0		0	0	0	0	0	0	0	0
Male	Previous	80	Yes	Asthma				Ausente	A2	563	1.57	849	4-8mm	0		0	0	0	1	0	0	0	0
Male	Active	40	Yes	None				Curada	C3	21	1.57	533	>8mm	1		0	0	0	1	0	0	0	1
Male	Active		Yes	COPD				Activa	C3	75	1.57	132.16	No	0		0	1	1	1	1	1	1	0
Female	Active	58	No	None				Ausente	B3	446	1.57	1142.26	4-8mm	1		0	0	0	1	0	0	0	0
Male	Active	30	No	TB				Curada	C2	200	1.57	343	4-8mm	1		0	0	0	1	0	1	0	1
Male	Active	48	No	None				Ausente	A2	210	1.57	627	No	0		0	0	0	0	0	0	0	0
Male	Active	35	No	None				Curada	C3	12	1.57	274.48	No	0		0	0	0	0	0	0	0	0
Male	Active	39	No	COPD				Curada	A3	176	1.57		No	0		0	0	0	1	0	0	0	0
Male	Active	20	No	COPD				Curada	A1	197	1.57	854	No	0		0	0	0	1	0	0	0	0
Male	Active	30	No	None				Curada	A2	161	1.57	612	No	0		0	0	0	0	0	0	0	0
Female	Active	20	Yes	TB				Curada	C3	50	1.57		No	0		0	0	0	0	0	0	0	1
Male	Previous	40	Unknown	COPD				Ausente	B3	112	1.57	422	No	0		0	0	0	1	0	0	0	0
Male	Active		Yes	TB				Curada	C3	17	1.57		No	0		0	0	1	1	0	0	0	0
Male	Active	27	No	Pneumonia				Activa	B3	73	1.57	471	No	1		0	0	0	1	0	0	0	0
Male	Active		Unknown	Pneumonia				Activa	A2	870	1.57	911.2	4-8mm	0		0	0	0	0	0	0	0	0
Female	Active	20	No	None				Curada	C3	335	1.57	1096	No	0		0	0	0	0	0	0	0	0
Male	Active	47	Yes	COPD	Pneumonia	Nodule		Curada	C3	128	1.57	379	<4mm	1		0	0	0	1	0	0	0	1
	Unknown		No	Pneumonia				Aclaramiento	C3	4	1.81	666	No	0		0	1	1	0	0	0	0	0
Female	Active	40	Yes	Bronchitis - COPD				Ausente	A2	309	1.57	789	<4mm	0		0	0	0	1	0	0	0	0
Male	Active		Yes	Bronchitis - COPD				Activa	C3	420	1.57	450	No	1		0	1	0	1	0	0	0	1
Male	Active		No	COPD				Ausente	C3	262	1.57	681	<4mm	0		0	0	0	1	0	1	0	0
Male	Active	33	No	None				Curada	C2	129		368	No	0		0	0	0	1	0	0	0	0
Female	Active	20	No	TB	Pneumonia	Nodule		Curada	C3	180	1.57	578.16	<4mm	0		0	0	0	1	0	0	0	1
Male	Active	30	Yes	COPD				Ausente	A1	339	1.57	602	No	0		0	0	0	1	0	0	0	0
Female	Active	36	No	None				Curada	A3	175	1.57	364	No	0		0	0	0	0	0	0	0	0
Male	Active		Yes	None				Curada	C3	60	1.57	800	<4mm	1		0	0	0	1	0	1	0	0
Male	Active	12	Yes	None				Curada	A2	213	1.57	895	<4mm	0		0	0	0	1	0	0	0	0
Female	Previous	140	Yes	COPD				Ausente	B3	200	1.57	513	No	1		0	0	0	1	0	1	0	0
Male	Active	40	No	COPD				Curada	A2	274	1.57	737	4-8mm	0		0	0	0	0	0	0	0	0
Male	Active	35	No	None				Curada	C3	149	1.57	612	No	0		0	0	0	1	0	0	0	0
Male	Active	35	No	COPD				Curada	C3	12	1.57	274.4	No	0		0	0	0	0	0	0	0	0
Male	Active	28	No	None				Ausente	A3	119	1.57	1135	No	0		0	0	0	1	0	0	0	1
Male	Active	50	Yes	None				Curada	C2	320	1.57	562	No	1		0	0	0	0	0	0	0	0
Female	Active	25	No	Pneumonia				Aclaramiento	C3	74	1.57	1102	No	0		0	0	0	0	0	0	0	0
Male	Previous		Unknown	COPD				Activa	C3	182	1.57	603	>8mm	0		0	0	0	1	0	0	0	0
Male	Active		No	COPD				Curada	B2	279	1.57	823	No	0		0	0	0	0	0	0	0	1
Male	Active	37	Yes	COPD				Curada	A2	331	1.57	1487	No	0		0	0	1	0	0	0	0	0
Female	Active	32	No	COPD				Curada	A2	501	1.57	586	No	0		0	0	0	1	0	0	0	0
Male	Active	20	No	None				Ausente	A2	218	1.57	804	<4mm	1		0	0	0	0	0	0	0	1
Male	Previous		No	None				Ausente	A1	64	1.57	800	<4mm	1		0	0	0	1	0	1	0	0
Male	Active	6	Yes	None				Ausente	B3	358.2	1.57	371.64	4-8mm	1		0	0	0	0	0	0	0	0
Female	Active	41	No	None				Curada	A2	362	1.57	831	4-8mm	0		0	0	0	1	0	1	0	0
Male	Active	32	No	TB	Pneumonia			Ausente	C1	450	1.57	939.4	4-8mm	0		0	0	0	1	0	0	0	0
Male	Active	27	No	TB				Ausente	C3	69	1.57	721.76	No	1		0	0	0	0	0	0	0	0
Male	Active	45	Yes	None				Ausente	A1	276	1.57	669	No	0		0	1	0	1	0	0	0	0
Female	Active		No	COPD				Curada	A2	210	1.57	789	No	0		0	1	0	1	0	0	0	0
Male	Active		No	None				Ausente	A3	167	1.57	896	No	0		0	0	0	0	0	1	0	0
Male	Active		No	COPD	TB			Ausente	A2	416	1.57	754	No	1		0	0	0	1	0	0	0	1
Female	Previous		No	None				Curada	C3	151	1.57	508	No	0		0	0	0	1	0	0	0	1
Male	Active	61	No	None				Curada	A3	267	1.57	443	4-8mm	1		0	1	0	0	0	0	0	0
Male	Active		No	Asthma				Curada	A2	219	1.57	805	No	0		0	0	0	1	0	1	0	0
Male	Active	13	No	Pneumonia				Ausente	C3	20.37	1.57	126	<4mm	0		0	1	0	0	0	0	0	0
Male	Active	40	No	None				Curada	B3	192	1.57	1138	No	0		0	0	1	1	0	1	0	0
Male	Active	3	Yes	Asthma				Curada	C2	305	1.57	1519	No	0		0	1	0	1	0	1	0	0
Male	Active	40	Yes	COPD				Aclaramiento	A3	43	1.57	242.72	>8mm	1	epidermoide	1	1	0	1	0	0	0	0
Male	Unknown	100	Yes	Pneumonia				Curada	C3	10	1.57	352	<4mm	1	epidermoide	1	1	0	1	0	0	0	0
Male	Active		Yes	None				Curada	C3	105	1.57	182	<4mm	1	epidermoide	1	0	0	0	0	1	0	0
Male	Active	60	Yes	None				Curada	A1	71	1.57	517	>8mm	1		1	0	0	1	0	0	0	0
Male	Active	82	Yes	None				Curada	A2	180	1.57	850	>8mm	0	adenocarcimona	1	1	0	1	0	0	0	0
Male	Unknown		Yes	None				Curada	B3	195	1.57						0	0	0	0	0	0	0
